# Supplementary material for: A Theoretical Exploration of the Photoinduced Breaking Mechanism of the Glycosidic Bond in Thymine Nucleotide
Source: Molecules. 2024 Aug 10;29(16):3789. doi: 10.3390/molecules29163789 (PMC11357666; doi:10.3390/molecules29163789)
Supplement: Supplementary file 1 [file molecules-29-03789-s001.zip]

Archive with 1 entries (1 files):
- molecules-3104171-supplementary.pdf
